# Supplementary material for: Cell Therapy in Multiple Sclerosis: Clinical Advances, Limitations, and Future Perspectives from Clinical Studies—A Systematic Review
Source: Pharmaceutics. 2025 Dec 25;18(1):30. doi: 10.3390/pharmaceutics18010030 (PMC12845142; doi:10.3390/pharmaceutics18010030)
Supplement: Supplementary file 1 [file pharmaceutics-18-00030-s001.zip]

Archive with 1 entries (1 files):
- pharmaceutics-4014415-supplementary.pdf
